# Supplementary material for: Extracting Total Anthocyanin from Purple Sweet Potato Using an Effective Ultrasound-Assisted Compound Enzymatic Extraction Technology
Source: Molecules. 2022 Jul 6;27(14):4344. doi: 10.3390/molecules27144344 (PMC9317032; doi:10.3390/molecules27144344)
Supplement: Supplementary file 1 [file molecules-27-04344-s001.zip]

Archive with 1 entries (1 files):
- molecules-1788979-supplementary.pdf
